# Supplementary material for: Homogeneous Polymerization of Kraft Lignin Using an Alkaliphilic Multi-Copper Oxidase (Bilirubin Oxidase) in a Borate Buffer
Source: Polymers (Basel). 2025 Mar 14;17(6):779. doi: 10.3390/polym17060779 (PMC11944997; doi:10.3390/polym17060779)
Supplement: Supplementary file 1 [file polymers-17-00779-s001.zip]

Archive with 1 entries (1 files):
- polymers-3524667-supplementary.pdf
